# Supplementary material for: A Thoracic Outlet Syndrome That Concealed a Glioblastoma. Findings from a Case Report
Source: Medicina (Kaunas). 2021 Aug 30;57(9):908. doi: 10.3390/medicina57090908 (PMC8468880; doi:10.3390/medicina57090908)
Supplement: Supplementary file 1 [file medicina-57-00908-s001.zip]

Archive with 1 entries (1 files):
- medicina-1347213-supplementary.mov
